# Supplementary material for: Optimizing Detection of Circulating Tumor Cells in Breast Cancer: Unveiling New Markers for Clinical Applications
Source: Int J Mol Sci. 2025 May 14;26(10):4714. doi: 10.3390/ijms26104714 (PMC12111556; doi:10.3390/ijms26104714)
Supplement: Supplementary file 1 [file ijms-26-04714-s001.zip]

Archive with 1 entries (1 files):
- ijms-3568314-supplementary.pdf
